# Supplementary material for: Egg Retrieval as a Cognitive Indicator in Cuckoo Hosts
Source: Ecol Evol. 2025 Jan 31;15(2):e70904. doi: 10.1002/ece3.70904 (PMC11783167; doi:10.1002/ece3.70904)
Supplement: Supplementary file 4 — Table S1. [file ECE3-15-e70904-s002.xlsx]

## Sheet: Table S1
egg type	egg mass (g)	egg length (mm)	egg width (mm)
Budgerigar egg	2.22	20.23	15.36
Budgerigar egg	1.92	19.09	14.43
Budgerigar egg	2.16	21.35	14.65
Budgerigar egg	2.16	20.49	15.24
Budgerigar egg	2	19.08	15.77
Budgerigar egg	1.89	19.54	15.07
Budgerigar egg	2.44	21.34	15.56
Budgerigar egg	2.43	20.23	15.48
Budgerigar egg	2.1	19.76	15.94
Budgerigar egg	2.07	19.86	15.98
Budgerigar egg	2.39	19.93	16.13
Budgerigar egg	2.23	20.02	16.56
Budgerigar egg	2.86	22.47	17.87
Budgerigar egg	2.24	20.27	15.78
Budgerigar egg	2.78	22.56	17.02
Budgerigar egg	2.34	19.79	15.69
Budgerigar egg	2.36	20.02	15.82
Budgerigar egg	2.42	18.98	15.53
Budgerigar egg	2.26	20.42	16.04
Budgerigar egg	2.45	20.62	17.25
white model egg	2.52	20.07	14.41
white model egg	2.48	19.06	14.26
white model egg	2.46	20.02	14.52
white model egg	2.51	18.67	14.77
white model egg	2.48	19.42	13.81
white model egg	2.48	19.25	13.93
white model egg	2.47	19.04	13.88
white model egg	2.54	21.15	15.46
white model egg	2.59	20.47	15.43
white model egg	2.55	20.2	14.33
white model egg	2.51	19.25	14.68
white model egg	2.5	19.62	14.34
white model egg	2.51	20.62	14.75
white model egg	2.54	20.06	14.65
white model egg	2.53	18.64	15.29
white model egg	2.47	19.97	14.47
white model egg	2.52	19.65	14.75
white model egg	2.47	19.69	14.3
white model egg	2.52	19.47	14.46
white model egg	2.52	20.3	14.2
Daurian redstart egg	2.14	19.39	14.7
Daurian redstart egg	2.22	20.05	14.6
Daurian redstart egg	1.87	18.13	14.23
Daurian redstart egg	1.84	18.89	13.48
Daurian redstart egg	2	19.16	13.99
Daurian redstart egg	2.12	19.7	14.61
Daurian redstart egg	2.05	19.83	14.58
Daurian redstart egg	2.15	19.14	14.47
Daurian redstart egg	2.37	19.57	15.03
Daurian redstart egg	2.07	19.05	14.13
Daurian redstart egg	2.17	20.86	14.55
Daurian redstart egg	2.22	19.61	14.83
Daurian redstart egg	2.61	20.37	15.54
Daurian redstart egg	2.21	19.37	14.89
Daurian redstart egg	2.04	18.39	14.08
Daurian redstart egg	2.22	19.45	14.87
Daurian redstart egg	2.15	19.27	14.56
Daurian redstart egg	1.96	20.55	14.12
Daurian redstart egg	2.08	18.18	14.53
Daurian redstart egg	2.04	18.67	14.37
Daurian redstart egg	2.24	18.59	14.98
Daurian redstart egg	1.95	19.46	13.82
Daurian redstart egg	1.87	18.86	14.24
Daurian redstart egg	2	20.36	14.3
Daurian redstart egg	2.24	18.83	14.79
Daurian redstart egg	1.81	19.17	13.78
Daurian redstart egg	2.06	18.41	14.46
Daurian redstart egg	2.17	19.35	15.24
Daurian redstart egg	2.26	19.17	15.04
Daurian redstart egg	2.41	20.11	15
Daurian redstart egg	2.32	21.23	14.43
Daurian redstart egg	2.05	19.56	14.03
