# Supplementary material for: Egg Retrieval as a Cognitive Indicator in Cuckoo Hosts
Source: Ecol Evol. 2025 Jan 31;15(2):e70904. doi: 10.1002/ece3.70904 (PMC11783167; doi:10.1002/ece3.70904)
Supplement: Supplementary file 5 — Table S2. [file ECE3-15-e70904-s005.xlsx]

## Sheet: Table S2
鸟种	species	site	no.	nest ID.	clutch size	egg colour	year	exp. date	exp. group	result
北红尾鸲	Phoenicurus auroreus	Liuzhi, Guizhou	28	X7	5	pink	2019	4.16	parrot egg	ejection
北红尾鸲	Phoenicurus auroreus	Liuzhi, Guizhou	29	X15	4	pink	2019	4.28	parrot egg	ignoring
北红尾鸲	Phoenicurus auroreus	Liuzhi, Guizhou	30	X17	5	pink	2019	5.3	parrot egg	ejection
北红尾鸲	Phoenicurus auroreus	Liuzhi, Guizhou	31	X20	5	blue	2019	5.5	parrot egg	ejection
北红尾鸲	Phoenicurus auroreus	Liuzhi, Guizhou	32	X21	5	pink	2019	5.1	parrot egg	ignoring
北红尾鸲	Phoenicurus auroreus	Liuzhi, Guizhou	33	X22	5	blue	2019	5.23	parrot egg	ejection
北红尾鸲	Phoenicurus auroreus	Liuzhi, Guizhou	34	X27	5	pink	2019	5.27	parrot egg	ejection
北红尾鸲	Phoenicurus auroreus	Liuzhi, Guizhou	35	X29	5	blue	2019	5.31	parrot egg	ejection
北红尾鸲	Phoenicurus auroreus	Liuzhi, Guizhou	36	X30	5	pink	2019	5.31	parrot egg	ejection
北红尾鸲	Phoenicurus auroreus	Liuzhi, Guizhou	37	X31	5	pink	2019	6.1	parrot egg	ejection
北红尾鸲	Phoenicurus auroreus	Liuzhi, Guizhou	38	X34	3	pink	2019	6.21	parrot egg	ignoring
北红尾鸲	Phoenicurus auroreus	Liuzhi, Guizhou	39	X39	4	pink	2019	6.24	parrot egg	ejection
北红尾鸲	Phoenicurus auroreus	Liuzhi, Guizhou	125	X1	5	pink	2019	4.7	conspecific egg	ignoring
北红尾鸲	Phoenicurus auroreus	Liuzhi, Guizhou	126	X2	5	blue	2019	4.13	conspecific egg	ignoring
北红尾鸲	Phoenicurus auroreus	Liuzhi, Guizhou	127	X4	5	pink	2019	4.14	conspecific egg	retrieval
北红尾鸲	Phoenicurus auroreus	Liuzhi, Guizhou	128	X5	5	pink	2019	4.15	conspecific egg	retrieval
北红尾鸲	Phoenicurus auroreus	Liuzhi, Guizhou	129	X6	5	blue	2019	4.15	conspecific egg	retrieval
北红尾鸲	Phoenicurus auroreus	Liuzhi, Guizhou	130	X8	5	blue	2019	4.17	conspecific egg	ignoring
北红尾鸲	Phoenicurus auroreus	Liuzhi, Guizhou	131	X9	5	blue	2019	4.19	conspecific egg	ignoring
北红尾鸲	Phoenicurus auroreus	Liuzhi, Guizhou	132	X10	4	pink	2019	4.19	conspecific egg	ejection
北红尾鸲	Phoenicurus auroreus	Liuzhi, Guizhou	133	X12	5	pink	2019	4.22	conspecific egg	ignoring
北红尾鸲	Phoenicurus auroreus	Liuzhi, Guizhou	134	X16	5	pink	2019	4.28	conspecific egg	ignoring
北红尾鸲	Phoenicurus auroreus	Liuzhi, Guizhou	135	X19	5	blue	2019	5.5	conspecific egg	ignoring
北红尾鸲	Phoenicurus auroreus	Liuzhi, Guizhou	136	X23	5	blue	2019	5.24	conspecific egg	ejection
北红尾鸲	Phoenicurus auroreus	Liuzhi, Guizhou	137	X35	5	pink	2019	6.23	conspecific egg	ejection
北红尾鸲	Phoenicurus auroreus	Liuzhi, Guizhou	40	B34	3	blue	2020	6.9	parrot egg	ejection
北红尾鸲	Phoenicurus auroreus	Liuzhi, Guizhou	41	B39	3	pink	2020	6.23	parrot egg	ejection
北红尾鸲	Phoenicurus auroreus	Liuzhi, Guizhou	138	B2	5	blue	2020	4.14	conspecific egg	ignoring
北红尾鸲	Phoenicurus auroreus	Liuzhi, Guizhou	139	B6	5	pink	2020	4.14	conspecific egg	ignoring
北红尾鸲	Phoenicurus auroreus	Liuzhi, Guizhou	140	B8	5	pink	2020	4.14	conspecific egg	ignoring
北红尾鸲	Phoenicurus auroreus	Liuzhi, Guizhou	141	B9	5	pink	2020	4.18	conspecific egg	ejection
北红尾鸲	Phoenicurus auroreus	Liuzhi, Guizhou	142	B11	3	blue	2020	4.23	conspecific egg	ejection
北红尾鸲	Phoenicurus auroreus	Liuzhi, Guizhou	143	B12	4	pink	2020	4.24	conspecific egg	ignoring
北红尾鸲	Phoenicurus auroreus	Liuzhi, Guizhou	144	B13	5	pink	2020	4.24	conspecific egg	ignoring
北红尾鸲	Phoenicurus auroreus	Liuzhi, Guizhou	145	B14	4	pink	2020	4.24	conspecific egg	ignoring
北红尾鸲	Phoenicurus auroreus	Liuzhi, Guizhou	146	B17	5	pink	2020	4.26	conspecific egg	ignoring
北红尾鸲	Phoenicurus auroreus	Liuzhi, Guizhou	147	B18	5	pink	2020	4.27	conspecific egg	ejection
北红尾鸲	Phoenicurus auroreus	Liuzhi, Guizhou	148	B19	5	pink	2020	4.28	conspecific egg	ignoring
北红尾鸲	Phoenicurus auroreus	Liuzhi, Guizhou	149	B22	5	pink	2020	5.4	conspecific egg	ejection
北红尾鸲	Phoenicurus auroreus	Liuzhi, Guizhou	150	B38	5	pink	2020	6.21	conspecific egg	ignoring
北红尾鸲	Phoenicurus auroreus	Liuzhi, Guizhou	42	C1	5	blue	2021	3.31	parrot egg	ejection
北红尾鸲	Phoenicurus auroreus	Liuzhi, Guizhou	43	C2	3	blue	2021	4.3	parrot egg	ignoring
北红尾鸲	Phoenicurus auroreus	Liuzhi, Guizhou	44	C3	5	pink	2021	4.7	parrot egg	ejection
北红尾鸲	Phoenicurus auroreus	Liuzhi, Guizhou	45	C4	5	pink	2021	4.8	parrot egg	ejection
北红尾鸲	Phoenicurus auroreus	Liuzhi, Guizhou	46	C5	5	pink	2021	4.9	parrot egg	ejection
北红尾鸲	Phoenicurus auroreus	Liuzhi, Guizhou	47	C6	5	pink	2021	4.12	parrot egg	ejection
北红尾鸲	Phoenicurus auroreus	Liuzhi, Guizhou	48	C7	3	pink	2021	4.13	parrot egg	ejection
北红尾鸲	Phoenicurus auroreus	Liuzhi, Guizhou	49	C8	5	blue	2021	4.14	parrot egg	ejection
北红尾鸲	Phoenicurus auroreus	Liuzhi, Guizhou	50	C9	4	blue	2021	4.18	parrot egg	ignoring
北红尾鸲	Phoenicurus auroreus	Liuzhi, Guizhou	51	C10	2	pink	2021	4.19	parrot egg	ejection
北红尾鸲	Phoenicurus auroreus	Liuzhi, Guizhou	52	C11	2	blue	2021	4.19	parrot egg	ejection
北红尾鸲	Phoenicurus auroreus	Liuzhi, Guizhou	53	C12	5	pink	2021	4.19	parrot egg	ejection
北红尾鸲	Phoenicurus auroreus	Liuzhi, Guizhou	54	C13	4	pink	2021	4.2	parrot egg	ejection
北红尾鸲	Phoenicurus auroreus	Liuzhi, Guizhou	55	C14	4	pink	2021	4.22	parrot egg	ignoring
北红尾鸲	Phoenicurus auroreus	Liuzhi, Guizhou	56	C15	2	blue	2021	4.23	parrot egg	ejection
北红尾鸲	Phoenicurus auroreus	Liuzhi, Guizhou	57	C16	5	pink	2021	4.25	parrot egg	ejection
北红尾鸲	Phoenicurus auroreus	Liuzhi, Guizhou	58	C17	4	pink	2021	4.26	parrot egg	ignoring
北红尾鸲	Phoenicurus auroreus	Liuzhi, Guizhou	59	C18	5	pink	2021	4.3	parrot egg	ejection
北红尾鸲	Phoenicurus auroreus	Liuzhi, Guizhou	60	C19	4	pink	2021	5.6	parrot egg	ejection
北红尾鸲	Phoenicurus auroreus	Liuzhi, Guizhou	61	C20	5	pink	2021	5.1	parrot egg	ignoring
北红尾鸲	Phoenicurus auroreus	Liuzhi, Guizhou	62	C21	5	pink	2021	5.12	parrot egg	ejection
北红尾鸲	Phoenicurus auroreus	Liuzhi, Guizhou	63	C27	5	pink	2021	5.26	parrot egg	ignoring
北红尾鸲	Phoenicurus auroreus	Liuzhi, Guizhou	76	C22	4	pink	2021	5.18	model egg	ejection
北红尾鸲	Phoenicurus auroreus	Liuzhi, Guizhou	77	C23	5	blue	2021	5.18	model egg	ejection
北红尾鸲	Phoenicurus auroreus	Liuzhi, Guizhou	78	C24	5	pink	2021	5.18	model egg	ejection
北红尾鸲	Phoenicurus auroreus	Liuzhi, Guizhou	79	C25	4	pink	2021	5.19	model egg	ejection
北红尾鸲	Phoenicurus auroreus	Liuzhi, Guizhou	80	C26	5	blue	2021	5.17	model egg	ejection
北红尾鸲	Phoenicurus auroreus	Liuzhi, Guizhou	81	C30	5	pink	2021	6.2	model egg	ejection
北红尾鸲	Phoenicurus auroreus	Liuzhi, Guizhou	82	C31	5	pink	2021	6.6	model egg	ejection
北红尾鸲	Phoenicurus auroreus	Liuzhi, Guizhou	83	C32	4	pink	2021	6.8	model egg	ignoring
北红尾鸲	Phoenicurus auroreus	Liuzhi, Guizhou	84	C33	4	pink	2021	6.12	model egg	ignoring
北红尾鸲	Phoenicurus auroreus	Liuzhi, Guizhou	85	C34	4	blue	2021	6.14	model egg	ejection
北红尾鸲	Phoenicurus auroreus	Liuzhi, Guizhou	86	C35	5	pink	2021	6.16	model egg	ejection
北红尾鸲	Phoenicurus auroreus	Liuzhi, Guizhou	87	C36	4	pink	2021	6.16	model egg	ejection
北红尾鸲	Phoenicurus auroreus	Liuzhi, Guizhou	88	C37	4	pink	2021	6.17	model egg	ejection
北红尾鸲	Phoenicurus auroreus	Liuzhi, Guizhou	89	C38	5	blue	2021	6.18	model egg	ejection
北红尾鸲	Phoenicurus auroreus	Liuzhi, Guizhou	90	C39	3	pink	2021	6.23	model egg	ejection
北红尾鸲	Phoenicurus auroreus	Liuzhi, Guizhou	91	C40	4	pink	2021	6.23	model egg	ejection
北红尾鸲	Phoenicurus auroreus	Liuzhi, Guizhou	92	C42	3	pink	2021	6.25	model egg	ejection
北红尾鸲	Phoenicurus auroreus	Liuzhi, Guizhou	93	C44	4	pink	2021	6.29	model egg	ejection
北红尾鸲	Phoenicurus auroreus	Liuzhi, Guizhou	94	C48	5	pink	2021	7.2	model egg	ejection
北红尾鸲	Phoenicurus auroreus	Liuzhi, Guizhou	96	C53	3	pink	2021	7.8	model egg	ejection
北红尾鸲	Phoenicurus auroreus	Liuzhi, Guizhou	97	C54	4	pink	2021	7.8	model egg	ignoring
北红尾鸲	Phoenicurus auroreus	Liuzhi, Guizhou	98	C55	3	blue	2021	7.1	model egg	ejection
北红尾鸲	Phoenicurus auroreus	Liuzhi, Guizhou	151	E1	5	pink	2022	4.1	conspecific egg	retrieval
北红尾鸲	Phoenicurus auroreus	Liuzhi, Guizhou	152	E2	5	pink	2022	4.15	conspecific egg	ignoring
北红尾鸲	Phoenicurus auroreus	Liuzhi, Guizhou	153	E3	5	blue	2022	7.3	conspecific egg	ignoring
北红尾鸲	Phoenicurus auroreus	Liuzhi, Guizhou	154	E4	4	pink	2022	7.9	conspecific egg	retrieval
北红尾鸲	Phoenicurus auroreus	Liuzhi, Guizhou	155	E5	3	pink	2022	7.1	conspecific egg	retrieval
北红尾鸲	Phoenicurus auroreus	Liuzhi, Guizhou	156	E6	3	blue	2022	7.14	conspecific egg	ignoring
北红尾鸲	Phoenicurus auroreus	Liuzhi, Guizhou	157	E7	4	pink	2022	7.12	conspecific egg	ignoring
